# Supplementary material for: Complete Chloroplast Genome Sequence of Hibiscus cannabinus and Comparative Analysis of the Malvaceae Family
Source: Front Genet. 2020 Mar 17;11:227. doi: 10.3389/fgene.2020.00227 (PMC7090147; doi:10.3389/fgene.2020.00227)
Supplement: Supplementary file 2 [file Table_5.xlsx]

## Sheet: Table S5
Table S5. Location of simple sequence repeats based on in the chloroplast genome of Hibiscus cannabinus
SSR name	Period	Period Size	Repeat Start	Repeat End	Repeat Length	Copy Number	Left Primer (5'-3')	Left Tm(℃)	Right Primer (5'-3')	Right Tm(℃)	Product Size （bp）
HccpSSR001	TATTT	5	107	121	15	3	CCACTTGGCTACATCCGCCCC	59.512	ACCTAGCTGCTATTGAAGCTCCATCT	57.452	468
HccpSSR002	TCTTT	5	3865	3885	21	4.2	CTCGGAGACAAGTAGGTTCATCAACGG	58.984	TCCAAAATCAAAAGAGCGATTGGGTTG	57.033	150
HccpSSR003	A	1	3974	3987	14	14	TCAACCCAATCGCTCTTTTGATTTTGG	57.033	TAGAGCTCCGCGGCCCCAAT	60.038	280
HccpSSR004	AT	2	6754	6767	14	7	TCATCGGTTCGGTCGATCCATAGT	57.349	TCGAAGAACTGCGAGATTGGTGGA	58.18	364
HccpSSR005	A	1	6809	6820	12	12	TCATCGGTTCGGTCGATCCATAGT	57.349	TCGAAGAACTGCGAGATTGGTGGA	58.18	364
HccpSSR006	TCAAAA	6	8085	8103	19	3.16667	CCCGATTCTGACCCTTTTTCGCCG	60.348	CGCGCCCAGGATTACGTCCC	59.908	377
HccpSSR007	A	1	8148	8159	12	12	CCCGATTCTGACCCTTTTTCGCCG	60.348	CGCGCCCAGGATTACGTCCC	59.908	377
HccpSSR008	ATAG	4	8606	8624	19	4.75	CCGACGCTTTAGTCCACTCAGCC	59.579	CGGCCGGTCGTGGAAATTGGA	59.718	500
HccpSSR009	TTA	3	8633	8645	13	4.33333	CCGACGCTTTAGTCCACTCAGCC	59.579	CGGCCGGTCGTGGAAATTGGA	59.718	500
HccpSSR010	TA	2	9686	9698	13	6.5	TCTCGTGATTTGTATCCAAGGGCCA	57.992	GGAAAAGCATTTTGTTTCCACCGAGC	58.145	437
HccpSSR011	T	1	9916	9928	13	13	TCTCGTGATTTGTATCCAAGGGCCA	57.992	GGAAAAGCATTTTGTTTCCACCGAGC	58.145	437
HccpSSR012	T	1	10236	10259	24	24	TCCATTTCGTTTTCGTTCCTGCCTT	57.687	CGAGCGGGTAGCGGGAATCG	59.709	226
HccpSSR013	AATA	4	13133	13153	21	5.25	TTCATTTGGCTCTCGCGCTCA	57.139	GCCCCTTTTTCCAATGCTGAATCG	57.327	398
HccpSSR014	ATG	3	18856	18873	18	6	AGTTGCTCCCGGAGTCGCCA	60.18	TCGATCCATGCCGTAACATCGTTT	57.088	245
HccpSSR015	T	1	27664	27675	12	12	ACCGGATCCCCGCCTACACA	59.323	AGCAAGGATATGGGCTCGTGTAAGT	57.824	219
HccpSSR016	T	1	30848	30859	12	12	GTAGTCACATATTGCACACTTACCCCC	57.393	GCAGCTGACAGATGATCCAAAGAGT	57.12	194
HccpSSR017	A	1	32589	32603	15	15	CGCTTAAGTGAGAGCGACGCGG	60.48	CCAGCTCGGCCCAATAATTCGCT	59.628	400
HccpSSR018	T	1	33342	33353	12	12	TCCTTTCGGGAAGTGATTGGTGTGA	58.11	GCTTTGTCCACCGAACCCGCT	59.915	246
HccpSSR019	TATT	4	34285	34301	17	4.25	ACGCCATGGTAAGGCGTAAGTCA	58.4	GAAACGGATCTTGTTGTGCTCTGGA	57.536	736
HccpSSR020	TATTG	5	34695	34725	31	6.2	ACAATGTGATGGAGAGTGAGTGCG	57.263	CACGGGTCGAGAAATCCACTTCG	57.795	231
HccpSSR021	TGAAA	5	34807	34821	15	3	ATTCGAAGTGGATTTCTCGACCCG	57.096	ACCCAGATCTACCCCTCCCCCT	59.293	273
HccpSSR022	T	1	34837	34849	13	13	TCGAAGTGGATTTCTCGACCCGT	57.854	ACCCAGATCTACCCCTCCCCCT	59.293	271
HccpSSR023	ATTCAA	6	38795	38813	19	3.16667	TCCAAAAATGACCCCTCCCACGA	57.915	CAGATTACAGAAGTTTGACGGACCCCC	59.126	150
HccpSSR024	A	1	38959	38971	13	13	GGGGGTCCGTCAAACTTCTGTAATC	57.355	GGGCGATCAAATTCCACTACTAAACCA	57.328	580
HccpSSR025	AAT	3	39093	39116	24	8	GGGGGTCCGTCAAACTTCTGTAATC	57.355	GGGCGATCAAATTCCACTACTAAACCA	57.328	580
HccpSSR026	TAA	3	39325	39336	12	4	GGGGGTCCGTCAAACTTCTGTAATC	57.355	GGGCGATCAAATTCCACTACTAAACCA	57.328	580
HccpSSR027	AAGTC	5	39699	39713	15	3	TCGATTCCCGCTATCCGCCCA	59.843	GGGTTCAAATCCCGTTCCCGCA	59.667	191
HccpSSR028	ATCT	4	44991	45004	14	3.5	ACTTCTGGTTCCGGCGAACGAA	58.784	CCGAACACTTGCCCCGGATCG	60.114	215
HccpSSR029	TAAA	4	47672	47683	12	3	TCGGGGATACACGACAGAAGGAA	57.016	CCGACAACTTCAGGAGAAAAAGAGGC	58.13	343
HccpSSR030	ATA	3	47741	47765	25	8.33333	TCGGGGATACACGACAGAAGGAA	57.016	CCGACAACTTCAGGAGAAAAAGAGGC	58.13	343
HccpSSR031	ATA	3	47793	47817	25	8.33333	TCGGGGATACACGACAGAAGGAA	57.016	CCGACAACTTCAGGAGAAAAAGAGGC	58.13	343
HccpSSR032	A	1	49414	49428	15	15	GCCCTCGGTAACGTGACATAAGGACT	60.065	CATCGGTTCGATTCCGATAGCCG	57.808	599
HccpSSR033	AT	2	49458	49473	16	8	GCCCTCGGTAACGTGACATAAGGACT	60.065	CATCGGTTCGATTCCGATAGCCG	57.808	599
HccpSSR034	AATAT	5	49508	49522	15	3	GCCCTCGGTAACGTGACATAAGGACT	60.065	CATCGGTTCGATTCCGATAGCCG	57.808	599
HccpSSR035	AT	2	49526	49540	15	7.5	GCCCTCGGTAACGTGACATAAGGACT	60.065	CATCGGTTCGATTCCGATAGCCG	57.808	599
HccpSSR036	A	1	49725	49737	13	13	GCCCTCGGTAACGTGACATAAGGACT	60.065	CATCGGTTCGATTCCGATAGCCG	57.808	599
HccpSSR037	ATAA	4	51089	51117	29	7.25	AGGTGCAGAGACTCAATGGAAGCTA	57.47	AAAATACGGGTTCGGGTCCTCTTTTT	57.03	200
HccpSSR038	AT	2	51631	51642	12	6	GCGTATCCTAGCAGATTACAAGCGT	57.113	GCTATCCCGACTATTACCGACGCA	58.264	322
HccpSSR039	T	1	52030	52049	20	20	GCAGAGGACTGAAAATCCTCGTGTCA	58.82	TGTGAGGAGCCACAGTGTGAACAA	58.456	291
HccpSSR040	TACTAT	6	54704	54721	18	3	ACCAAGCATCGCCCATTGGTT	57.264	TGAGTCGCAGGGATCTAAGAGCG	58.054	962
HccpSSR041	TATT	4	54898	54919	22	5.5	ACCAAGCATCGCCCATTGGTT	57.264	TGAGTCGCAGGGATCTAAGAGCG	58.054	962
HccpSSR042	TA	2	55010	55029	20	10	ACCAAGCATCGCCCATTGGTT	57.264	TGAGTCGCAGGGATCTAAGAGCG	58.054	962
HccpSSR043	T	1	55255	55277	23	23	AGGCGCTCTTAGATCCCTGCGA	59.535	AGAGTTGGTGAGACTTCTTCCGGT	57.247	178
HccpSSR044	ATTTAT	6	55407	55427	21	3.5	ACCGGAAGAAGTCTCACCAACTCT	57.247	GCTAGCTCACAGGGAGATCACTCA	57.511	248
HccpSSR045	TAAA	4	55776	55787	12	3	AACCAAGCAACTGGAAGAGACCAG	57.035	ACGGTTCGAGTCCGTATAGCCCT	59.008	224
HccpSSR046	AT	2	55966	55977	12	6	TCGGCCTGTTTCAAAGACCCAACA	58.989	GGCCAGAAGCAGACCTACGTCAA	58.651	218
HccpSSR047	TA	2	59562	59576	15	7.5	ACTGTCAAGCTGTCAAGGGTGAATTT	57.197	ATGGCGCAACCCGATCCGTG	60.112	394
HccpSSR048	TAT	3	59616	59650	35	11.6667	ACTGTCAAGCTGTCAAGGGTGAATTT	57.197	ATGGCGCAACCCGATCCGTG	60.112	394
HccpSSR049	AGTT	4	63690	63701	12	3	CCTGAAGGTTCACAGTCGGCGG	59.739	TCACAAGGTCAAAGCCCGCGT	59.248	241
HccpSSR050	T	1	68251	68263	13	13	ACTCTTCCTGGCAATTGGGTTAGGT	57.845	TGTGTCGAAGGCTAAGAAGACGAAGA	57.843	350
HccpSSR051	TTTA	4	68602	68613	12	3	AACAATTCTGGAACCCGTTCGTCA	57.055	TCAAGCAAACCCTTTCTAGCCTTACTC	57	282
HccpSSR052	TTTA	4	68619	68630	12	3	AACAATTCTGGAACCCGTTCGTCA	57.055	TCAAGCAAACCCTTTCTAGCCTTACTC	57	282
HccpSSR053	T	1	68678	68692	15	15	AACAATTCTGGAACCCGTTCGTCA	57.055	TCAAGCAAACCCTTTCTAGCCTTACTC	57	282
HccpSSR054	T	1	69414	69434	21	21	CCCGCTTCCCTCCGCATTTCA	59.446	CGTACCAGCCTCTACTGGGGGT	59.137	223
HccpSSR055	TTA	3	73175	73192	18	6	TGCTCGTATATGTCACCCCTTCCCG	59.891	TTGGATCGGGGGCAAACGCC	59.971	560
HccpSSR056	ATT	3	73199	73257	59	19.6667	TGCTCGTATATGTCACCCCTTCCCG	59.891	TTGGATCGGGGGCAAACGCC	59.971	560
HccpSSR057	AAT	3	73300	73327	28	9.33333	TGCTCGTATATGTCACCCCTTCCCG	59.891	TTGGATCGGGGGCAAACGCC	59.971	560
HccpSSR058	T	1	75969	75980	12	12	TGCGCATTGCATACGGCTTTACA	58.249	ACTTTGGGATTGCTGAATCACAGACGA	58.801	215
HccpSSR059	A	1	76079	76090	12	12	TCGTCTGTGATTCAGCAATCCCAAAGT	58.801	CGTGGGCCCATCTCAGCGTC	59.838	161
HccpSSR060	A	1	76267	76290	24	24	ACGCTGAGATGGGCCCACGA	60.25	CTCACGCTCGGCGCCAATGA	60.112	234
HccpSSR061	T	1	84003	84015	13	13	GGGAGTAGTCACTTCAAAGCCAAAGT	57.048	TCATGAAGCCTCTCGCAATTTGATTGA	57.545	552
HccpSSR062	T	1	85945	85961	17	17	ACGGTAGGGCAGGAGCAGTT	57.395	TGACAGACCGGGAGGCTCGAC	59.979	159
HccpSSR063	A	1	87552	87563	12	12	GTTTCTTCTCATCCAGCTCCTCGC	57.628	GGTCATGAGTTAACCCGACAACTGAA	57.13	390
HccpSSR064	TC	2	88347	88360	14	7	GATGCTTCGCAGACCTTACATATTGGA	57.242	TGGGCGGACCACAGTATAAGCTA	57.06	297
HccpSSR065	TATT	4	90021	90032	12	3	TCGTAGGAACGTCCGCGAATCT	57.915	ACCATTATACCCACAATGATCGGCCA	58.174	399
HccpSSR066	ATT	3	90052	90068	17	5.66667	TCGTAGGAACGTCCGCGAATCT	57.915	ACCATTATACCCACAATGATCGGCCA	58.174	399
HccpSSR067	ATTAG	5	105960	105980	21	4.2	CGGTAGCAACGGAACCGGGG	59.769	AAAGGACTCACTGAGCCGGGA	57.177	243
HccpSSR068	TATTAG	6	105991	106014	24	4	CGGTAGCAACGGAACCGGGG	59.769	AAAGGACTCACTGAGCCGGGA	57.177	243
HccpSSR069	ATTAG	5	106025	106045	21	4.2	CGGTAGCAACGGAACCGGGG	59.769	AAAGGACTCACTGAGCCGGGA	57.177	243
HccpSSR070	TATTAG	6	106056	106079	24	4	CGGTAGCAACGGAACCGGGG	59.769	AAAGGACTCACTGAGCCGGGA	57.177	243
HccpSSR071	TTTATT	6	115010	115027	18	3	GGGCGTGGGTCTTTTGCCGA	59.903	TCTGCCCAAGCCTGGCTGAAG	59.032	165
HccpSSR072	TATAT	5	116948	116962	15	3	GGAGGAAAGGGTGGATCCGAGCA	59.99	AGGGGGAAGTCGCATCTCGT	57.196	377
HccpSSR073	ATA	3	116975	116986	12	4	GGAGGAAAGGGTGGATCCGAGCA	59.99	AGGGGGAAGTCGCATCTCGT	57.196	377
HccpSSR074	AT	2	116990	117003	14	7	GGAGGAAAGGGTGGATCCGAGCA	59.99	AGGGGGAAGTCGCATCTCGT	57.196	377
HccpSSR075	ATT	3	119529	119545	17	5.66667	AATCGTTTCTGATTCACCGGCTCTT	57.061	TGGAAGACAATCAATCAGTTCTGCGAT	57.063	423
HccpSSR076	GTATA	5	120277	120292	16	3.2	TCGCAGAACTGATTGATTGTCTTCCAT	57.063	AAGCTTTCAACGCCGCCCAA	58.024	808
HccpSSR077	T	1	120645	120656	12	12	AGAAAGGATATTGGGCGGCGTTGA	58.755	AGAATCCCCACCCCGGAAACG	58.487	194
HccpSSR078	TTCA	4	121266	121285	20	5	ACAATTATGACCGGAATCGAAACGCT	57.527	CGTCGAGATTGAAGGTGAAGGGGT	58.472	586
HccpSSR079	T	1	123089	123100	12	12	GCCTAACAAATACTAACGGAGGACAGC	57.682	CCGGATTTCGTCCTCTCATTATCAGGT	58.118	363
HccpSSR080	T	1	123155	123167	13	13	GCCTAACAAATACTAACGGAGGACAGC	57.682	CCGGATTTCGTCCTCTCATTATCAGGT	58.118	363
HccpSSR081	TTGA	4	125341	125353	13	3.25	GGCTCGGACACATTGAGTACACCCT	60.23	TTGGATCAGCTATTGTTGCCTCGATTT	57.319	398
HccpSSR082	CATT	4	133510	133522	13	3.25	AGCCAGATAGCGTTGATTGGCTCT	58.277	CCCTTCAAATTCAATCTATGGAGCGGA	57.158	848
HccpSSR083	T	1	134487	134505	19	19	AGCGAATTCCTTTTAGTTTCGCCCA	57.514	TCGGTTCTCCTCGAAAACGGCG	59.495	277
HccpSSR084	TA	2	138208	138230	23	11.5	TCTGCCCAAGCCTGGCTGAAG	59.032	GGGCGTGGGTCTTTTGCCGA	59.903	165
HccpSSR085	ACTAAT	6	147176	147302	127	21.1667	AAAGGACTCACTGAGCCGGGA	57.177	CGGTAGCAACGGAACCGGGG	59.769	243
HccpSSR086	CTCCTT	6	154468	154487	20	3.33333	GCCCCAAGGGCGCCATATCC	59.9	TTCGGTCCGAGCCGGGGAAT	59.968	197
